# Supplementary material for: Molecular Insights into Diapause Mechanisms in Telenomus remus for Improved Biological Control
Source: Insects. 2025 Apr 8;16(4):393. doi: 10.3390/insects16040393 (PMC12027507; doi:10.3390/insects16040393)
Supplement: Supplementary file 1 [file insects-16-00393-s001.zip]

Archive with 1 entries (1 files):
- insects-3429933-supplementary.pdf
